# Supplementary material for: Biochar-Induced Changes in Soil Hydraulic Conductivity and Dissolved Nutrient Fluxes Constrained by Laboratory Experiments
Source: PLoS One. 2014 Sep 24;9(9):e108340. doi: 10.1371/journal.pone.0108340 (PMC4177118; doi:10.1371/journal.pone.0108340)
Supplement: Table S1 — Average saturated hydraulic conductivity results for soil materials with and without biochar. The average and standard deviation saturated hydraulic conductivity (K) for each flushing experiment (n = 3 for each soil material) in m/s. The duration of the experiment (in hours) is also provided. (XLSX) [file pone.0108340.s001.xlsx]

## Sheet: article information
Biochar-induced changes in soil hydraulic conductivity and dissolved nutrient fluxes constrained by laboratory experiments
Rebecca T. Barnesa,b*, Morgan E. Gallaghera,c, Caroline A. Masielloa, Zuolin Liua, and Brandon Dugana
aDepartment of Earth Science, Rice University, Houston, TX, USA
	C.A. Masiello: masiello@rice.edu, (713) 348-5234
	B. Dugan: dugan@rice.edu, (713) 348-5088
	Z. Liu: zl17@rice.edu, (713) 348-5087
bPresent address: Environmental Program, Colorado College, Colorado Springs, CO, USA
	R.T. Barnes: becca.barnes@coloradocollege.edu, (203) 676-7285
cPresent address: Center on Global Change, Duke University, Durham, NC, USA
	M.E. Gallagher: morgan.gallagher@rice.edu, (919) 660-7289
* Corresponding author

## Sheet: Table 1
Table S1: Average saturated hydraulic conductivity results for soil materials with and without biochar.
The average and standard deviation saturated hydraulic conductivity (K) for each flushing experiment (n=3 for each soil material) in m/s. The duration of the experiment (in hours) is also provided.
Flush	sand			sand + biochar			organic			organic + biochar			clay			clay + biochar
	Time (hours)	K avg (m/s)	K std dev (m/s)	Time (hours)	K avg (m/s)	K std dev (m/s)	Time (hours)	K avg (m/s)	K std dev (m/s)	Time (hours)	K avg (m/s)	K std dev (m/s)	Time (hours)	K avg (m/s)	K std dev (m/s)	Time (hours)	K avg (m/s)	K std dev (m/s)
1	79.0833	3.5754e-06	1.0773e-06	122.717	3.3256e-07	9.578e-08	90.2167	5.7252e-06	2.3194e-06	98.2167	1.9781e-06	1.7035e-06	267.217	7.1129e-08	3.2142e-08	210.5	1.2813e-07	3.6611e-08
2	102.033	3.6214e-06	3.1393e-06	170.217	2.2454e-07	1.3436e-07	108.383	3.1559e-06	1.9492e-06	130.167	1.2127e-06	6.0403e-07	603.867	3.6558e-08	2.1006e-08	322.35	1.1772e-07	4.2552e-08
3	131.65	2.6393e-06	1.8179e-06	228.583	2.5561e-07	1.3509e-07	140.317	2.0369e-06	1.6216e-06	171.15	7.0527e-07	3.1829e-07	1082.05	2.6813e-08	1.3567e-08	435.717	1.2877e-07	5.0615e-08
4	154.083	2.6765e-06	2.417e-06	290.8	1.999e-07	5.9827e-08	172.883	1.0857e-06	7.9985e-07	236.95	3.7952e-07	2.2012e-07	1601.93	2.2182e-08	9.2669e-09	533.45	1.1394e-07	4.0211e-08
5	166.733	1.957e-06	6.9854e-07	364.783	1.6944e-07	4.0361e-08	206.667	7.0538e-07	3.9395e-07	324.3	2.6008e-07	1.4699e-07	2194	1.9934e-08	8.4799e-09	681.6	1.1051e-07	4.9773e-08
6	187	2.783e-06	2.2334e-06	434.867	1.879e-07	2.002e-08	243.467	6.4905e-07	2.9832e-07	642.3	1.3975e-07	9.5887e-08	2818	1.899e-08	6.8368e-09	841.683	9.7975e-08	3.9955e-08
